# Supplementary material for: Ephemeral signatures of phylosymbiosis in dermal microbiomes within the requiem shark family (Carcharhinidae)
Source: Access Microbiol. 2026 Mar 19;8(3):001140.v3. doi: 10.1099/acmi.0.001140.v3 (PMC13022323; doi:10.1099/acmi.0.001140.v3)
Supplement: Uncited Supplementary Material 2. [file acmi-8-01140-s002.xlsx]

## Sheet: S1 datasets
Bioproject	Species	Sample name	Location	Locus	Primers	Reads	Swab	Date	Libraries
PRJNA393438	Galeocerdo cuvier	Tiger shark	USA:Florida	V4	F515+R806	1x250	iced; anatomical location unknown	2016 (April to November)	SRR5828785;SRR5828736;SRR5828788;SRR5828792;SRR5828882;SRR5828885
PRJNA393438	Ginglymostoma cirratum	Nurse shark	USA:Florida	V4	F515+R806	1x250	iced; anatomical location unknown	2016 (April to November)	SRR5828803;SRR5828752;SRR5828799;SRR5828807;SRR5828811;SRR5828814;SRR5828855;SRR5828862
PRJNA393438	Negaprion brevirostris	Lemon shark	USA:Florida	V4	F515+R806	1x250	iced; anatomical location unknown	2016 (April to November)	SRR5828764;SRR5828744;SRR5828747;SRR5828755;SRR5828760;SRR5828768;SRR5828866;SRR5828872;SRR5828875;SRR5828893;SRR5828896
PRJNA393438	Carcharhinus melanopterus	Blacktip reef shark	USA:Florida	V4	F515+R806	1x250	iced; anatomical location unknown	2016 (April to November)	SRR5828823
PRJNA393438	Carcharhinus perezi	Caribbean reef shark	USA:Florida	V4	F515+R806	1x250	iced; anatomical location unknown	2016 (April to November)	SRR5828816;SRR5828848;SRR5828852
PRJNA393438	Carcharhinus plumbeus	Sandbar shark	USA:Florida	V4	F515+R806	1x250	iced; anatomical location unknown	2016 (April to November)	SRR5828733;SRR5828828;SRR5828829
PRJNA393438	-	seawater	USA:Florida	V4	F515+R806	1x250	iced; anatomical location unknown	2016 (April to November)	SRR5828731;SRR5828740;SRR5828746;SRR5828749;SRR5828753;SRR5828758;SRR5828765;SRR5828772;SRR5828790;SRR5828795;SRR5828817;SRR5828822;SRR5828826;SRR5828833;SRR5828835;SRR5828846;SRR5828853;SRR5828857;SRR5828864;SRR5828868;SRR5828869;SRR5828878;SRR5828887;SRR5828890;SRR5828899
PRJEB60929	Prionace glauca	Blue shark	Mediterranean Sea	V6-V8	B969F+BA1406R	2x300	iced; posterior profile of the dorsal fin	2020 (August to September)	ERR11471075;ERR11471071
PRJEB60929	-	seawater 2	Mediterranean Sea	V6-V8	B969F+BA1406R	2x300	iced; posterior profile of the dorsal fin	2020 (August to September)	ERR11471090;ERR11471091
PRJNA1064168	Rhizoprionodon terraenovae	Atlantic sharpnose shark	USA:Georgia	V4	F515+custom R	2x250	RNAlater; inner ridge of the spiracle	2019 (June to August)	SRR27509536;SRR27509532;SRR27509534;SRR27509540;SRR27509542
PRJNA648940	Galeocerdo cuvier	Tiger shark 2	USA: Southeast Atlantic	V4	F515+R806	2x250	RNAlater; frozen; dorsal skin	2018 (June)	SRR12360262;SRR12360239;SRR12360242
PRJNA648940	Galeocerdo cuvier	Tiger shark 3	USA: East Atlantic	V4	F515+R806	2x250	RNAlater; frozen; dorsal skin	2019 (February)	SRR12360304;SRR12360306;SRR12360308
PRJNA648940	-	seawater 3	USA: Southeast Atlantic	V4	F515+R806	2x250	RNAlater; frozen; dorsal skin	2019 (February)	SRR12360238;SRR12360248;SRR12360252;SRR12360261
PRJNA498626	Carcharhinus melanopterus	Blacktip reef shark 2	Seychelles: Amirantes Islands	V5-V6	Andersson	2x250	RNAlater; below the first dorsal fin	2017 (March-April)	SRR8131329;SRR8131407;SRR8131319
PRJNA873249	Carcharhinus obscurus	Dusky shark	Israel	V4	F515+R806	2x125	iced; anatomical location unknown	2019 (February to November)	SRR21281923;SRR21281971;SRR21281982;SRR21281975;SRR21281981;SRR21282029
PRJNA873249	Carcharhinus obscurus	Dusky shark 2	Israel	V4	F515+R806	2x125	iced; anatomical location unknown	2020 (January to November)	SRR21281933;SRR21281934;SRR21281935;SRR21281955;SRR21282024;SRR21282025;SRR21281918;SRR21281919;SRR21281911;SRR21282017;SRR21282022
PRJNA873249	Carcharhinus obscurus	Dusky shark 3	Israel	V4	F515+R806	2x125	iced; anatomical location unknown	2021 (January to March)	SRR21282009;SRR21282010;SRR21282016;SRR21282005;SRR21282006;SRR21281966;SRR21281967
PRJNA873249	Carcharhinus plumbeus	Sandbar shark 2	Israel	V4	F515+R806	2x125	iced; anatomical location unknown	2019 (February to April)	SRR21281940;SRR21281978;SRR21282052;SRR21282035;SRR21282036
PRJNA873249	Carcharhinus plumbeus	Sandbar shark 3	Israel	V4	F515+R806	2x125	iced; anatomical location unknown	2020 (February)	SRR21281926;SRR21281943;SRR21281949;SRR21281951
PRJNA873249	Carcharhinus plumbeus	Sandbar shark 4	Israel	V4	F515+R806	2x125	iced; anatomical location unknown	2021 (January to May)	SRR21281907;SRR21281908;SRR21282045;SRR21282046;SRR21281997;SRR21281999;SRR21281974;SRR21281991;SRR21281959;SRR21281986;SRR21281987;SRR21281990
PRJNA873249	-	seawater 4	Israel	V4	F515+R806	2x125	iced; anatomical location unknown	2020 (January to March)	SRR21281913;SRR21281920;SRR21281936;SRR21281944;SRR21281956;SRR21281957
PRJNA873249	-	seawater 5	Israel	V4	F515+R806	2x125	iced; anatomical location unknown	2021 (January to March)	SRR21281961;SRR21281968;SRR21281992;SRR21282000;SRR21282039;SRR21282047

## Sheet: S2 dada2
Bioproject	Reads	maxEE	truncLen	trimLeft	truncQ	maxN	Sample name	raw reads	trimmed reads	%	pairings	merged	%	raw ASVs	clean ASVs	% reads	clean reads	Final counts	OTUs	Rarefied counts	OTUs
PRJNA393438	1x250	2	250	-	2	0	Tiger shark	159945	155106	0.969746	0	0		11882	10017	0.980319	153391	106218	486	30185	389
PRJNA393438	1x250	2	250	-	2	0	Nurse shark	100911	100116	0.992122	0	0					98756	64276	529	30185	479
PRJNA393438	1x250	2	250	-	2	0	Lemon shark	390005	378611	0.970785	0	0					372712	274566	556	30185	399
PRJNA393438	1x250	2	250	-	2	0	Blacktip reef shark	103085	101595	0.985546	0	0					100579	35682	305	30185	281
PRJNA393438	1x250	2	250	-	2	0	Caribbean reef shark	286463	276830	0.966373	0	0					273731	159091	461	30185	384
PRJNA393438	1x250	2	250	-	2	0	Sandbar shark	116429	114063	0.979679	0	0					112538	65505	458	30185	417
PRJNA393438	1x250	2	250	-	2	0	seawater	2891825	2839348	0.981853	0	0					2757274	1677653	778	30185	289
PRJEB60929	2x300	2;4	250;210	17;17	2	0	Blue shark	133881	93629	0.699345	93078	91477	0.982799	1673	634	0.924846	84695	84657	52	30185	45
PRJEB60929	2x300	2;4	250;210	17;17	2	0	seawater 2	181161	122792	0.677806	121298	120301	0.991781				111167	73111	106	30185	94
PRJNA1064168	2x250	2;4	245;225	19;19	2	0	Atlantic sharpnose shark	521923	486005	0.931181	461427	384194	0.832621	3804	1831	0.664188	255177	169729	296	30185	278
PRJNA648940	2x250	2;4	230;210	-	2	0	Tiger shark 2	267291	212869	0.796394	193526	174069	0.899461	1293	1080	0.965002	165638	126771	235	30185	225
PRJNA648940	2x250	2;4	230;210	-	2	0	Tiger shark 3	134113	77890	0.580779	49924	34398	0.689007				34188	30741	133	30185	121
PRJNA648940	2x250	2;4	230;210	-	2	0	seawater 3	170292	139188	0.817349	120692	105753	0.876222				103397	66848	173	30185	152
PRJNA498626	2x250	2;4	230;210	19;17	2	0	Blacktip reef shark 2	735401	645234	0.877391	627748	555911	0.885564	3450	2913	0.918458	510581	324192	475	30185	431
PRJNA873249	2x125	2;2	-	16;20	2	0	Dusky shark	88382	87220	0.986853	85783	78835	0.919005	14209	6458	0.945173	77628	61571	576	30185	509
PRJNA873249	2x125	2;2	-	16;20	2	0	Dusky shark 2	261568	254443	0.97276	250687	239210	0.954218				228249	177379	669	30185	548
PRJNA873249	2x125	2;2	-	16;20	2	0	Dusky shark 3	221586	213529	0.963639	208890	197674	0.946307				185689	158283	585	30185	446
PRJNA873249	2x125	2;2	-	16;20	2	0	Sandbar shark 2	74736	73654	0.985522	71343	64985	0.910881				63950	44191	654	30185	606
PRJNA873249	2x125	2;2	-	16;20	2	0	Sandbar shark 3	53214	52130	0.979629	51427	48500	0.943084				47911	30185	298	30185	283
PRJNA873249	2x125	2;2	-	16;20	2	0	Sandbar shark 4	380257	366413	0.963593	357889	338936	0.947042				312905	285890	556	30185	374
PRJNA873249	2x125	2;2	-	16;20	2	0	seawater 4	115685	114126	0.986524	112612	106664	0.947181				101071	61175	394	30185	271
PRJNA873249	2x125	2;2	-	16;20	2	0	seawater 5	274101	264534	0.965097	258976	246031	0.950015				231015	189064	679	30185	461
Individual libraries
SRR5828785							Tiger shark	32245	31024	96.2134					1107		30680
SRR5828736							Tiger shark	55080	53294	96.7574					1514		52592
SRR5828788							Tiger shark	15620	14979	95.8963					513		14860
SRR5828792							Tiger shark	10392	10330	99.4034					628		10210
SRR5828882							Tiger shark	14825	14579	98.3406					872		14428
SRR5828885							Tiger shark	31783	30900	97.2218					859		30621
SRR5828803							Nurse shark	41077	40939	99.664					1246		40538
SRR5828752							Nurse shark	754	725	96.1538					107		708
SRR5828799							Nurse shark	4254	4122	96.897					339		4074
SRR5828807							Nurse shark	1226	1178	96.0848					201		1158
SRR5828811							Nurse shark	8167	7868	96.3389					633		7742
SRR5828814							Nurse shark	520	491	94.4231					76		471
SRR5828855							Nurse shark	20648	20582	99.6804					667		20258
SRR5828862							Nurse shark	24265	24211	99.7775					1297		23807
SRR5828764							Lemon shark	49217	47013	95.5219					1158		45649
SRR5828744							Lemon shark	34531	34456	99.7828					859		33935
SRR5828747							Lemon shark	26116	25405	97.2775					714		25020
SRR5828755							Lemon shark	80626	78884	97.8394					1491		78187
SRR5828760							Lemon shark	92896	89933	96.8104					879		88471
SRR5828768							Lemon shark	56338	53949	95.7595					1219		53396
SRR5828866							Lemon shark	174	167	95.977					81		164
SRR5828872							Lemon shark	2698	2688	99.6294					297		2567
SRR5828875							Lemon shark	2468	2465	99.8784					389		2400
SRR5828893							Lemon shark	33286	32273	96.9567					855		31743
SRR5828896							Lemon shark	11655	11378	97.6233					688		11180
SRR5828823							Blacktip reef shark	45157	43867	97.1433					1390		43333
SRR5828816							Caribbean reef shark	181031	173788	95.999					2039		171964
SRR5828848							Caribbean reef shark	34796	34604	99.4482					662		34355
SRR5828852							Caribbean reef shark	70636	68438	96.8883					1973		67412
SRR5828733							Sandbar shark	52307	51191	97.8664					1489		50513
SRR5828828							Sandbar shark	24825	24309	97.9215					1141		23881
SRR5828829							Sandbar shark	39297	38563	98.1322					872		38144
SRR5828731							seawater	58722	58487	99.5998					1273		57920
SRR5828740							seawater	99175	98886	99.7086					1834		97747
SRR5828746							seawater	71146	70930	99.6964					1269		70247
SRR5828749							seawater	122511	119330	97.4035					2570		113695
SRR5828753							seawater	132484	132111	99.7185					1930		130306
SRR5828758							seawater	142045	138207	97.298					2376		131702
SRR5828765							seawater	65047	61818	95.0359					1669		55817
SRR5828772							seawater	61801	61652	99.7589					1537		61061
SRR5828790							seawater	173201	166624	96.2027					2500		162088
SRR5828795							seawater	90980	90570	99.5494					1996		88037
SRR5828817							seawater	180861	173157	95.7404					2748		165054
SRR5828822							seawater	190922	184057	96.4043					2027		175902
SRR5828826							seawater	35233	35057	99.5005					1042		34599
SRR5828833							seawater	237091	236222	99.6335					1781		232784
SRR5828835							seawater	88540	86334	97.5085					2359		81513
SRR5828846							seawater	158078	157519	99.6464					2304		155934
SRR5828853							seawater	75573	75347	99.701					1479		74628
SRR5828857							seawater	102317	101989	99.6794					1499		101234
SRR5828864							seawater	103197	102904	99.7161					1996		101630
SRR5828868							seawater	237207	230531	97.1856					2087		218633
SRR5828869							seawater	46928	46776	99.6761					1288		46098
SRR5828878							seawater	100828	100424	99.5993					1528		98301
SRR5828887							seawater	73205	72899	99.582					1148		72246
SRR5828890							seawater	146889	143056	97.3905					1541		140574
SRR5828899							seawater	97844	94461	96.5425					2216		89524
ERR11471075							Blue shark	70298	50565	71.9295	50397	50108	0.994266		101		48438
ERR11471071							Blue shark	63583	43064	67.7288	42681	41369	0.96926		72		36257
ERR11471090							seawater 2	112008	75257	67.189	74318	73666	0.991227		506		67791
ERR11471091							seawater 2	69153	47535	68.7389	46980	46635	0.992656		485		43376
SRR27509536							Atlantic sharpnose shark	137641	124674	90.5791	116956	91490	0.78226		1597		57995
SRR27509532							Atlantic sharpnose shark	91856	85739	93.3407	79635	61368	0.770616		1522		38032
SRR27509534							Atlantic sharpnose shark	43085	39455	91.5748	36820	29243	0.794215		1395		21161
SRR27509540							Atlantic sharpnose shark	119766	113006	94.3557	106054	85634	0.807457		1596		52379
SRR27509542							Atlantic sharpnose shark	129575	123131	95.0268	121962	116459	0.954879		767		85610
SRR12360262							Tiger shark 2	97941	80039	81.7216	71739	63077	0.879257		759		61951
SRR12360239							Tiger shark 2	76239	60684	79.5971	55820	49927	0.894429		415		45887
SRR12360242							Tiger shark 2	93111	72146	77.4839	65967	61065	0.92569		489		57800
SRR12360304							Tiger shark 3	43268	25719	59.4412	16813	10697	0.636234		148		10671
SRR12360306							Tiger shark 3	49372	28641	58.0106	18561	14263	0.768439		194		14089
SRR12360308							Tiger shark 3	41473	23530	56.7357	14550	9438	0.64866		175		9428
SRR12360238							seawater 3	38350	31727	82.7301	28164	25438	0.90321		439		24917
SRR12360248							seawater 3	50134	41508	82.7941	35827	31911	0.890697		464		31068
SRR12360252							seawater 3	40245	32000	79.513	27956	24748	0.885248		451		24250
SRR12360261							seawater 3	41563	33953	81.6904	28745	23656	0.822961		624		23162
SRR8131329							Blacktip reef shark 2	213131	189468	88.8974	188717	186361	0.987516		820		170237
SRR8131407							Blacktip reef shark 2	276447	238917	86.4242	223535	160157	0.716474		2338		140166
SRR8131319							Blacktip reef shark 2	245823	216849	88.2135	215496	209393	0.971679		689		200178
SRR21281923							Dusky shark	21465	21094	98.2716	20905	20155	0.964123		189		20044
SRR21281971							Dusky shark	13183	12985	98.4981	12795	12235	0.956233		694		11994
SRR21281982							Dusky shark	12378	12195	98.5216	11987	11390	0.950196		601		11276
SRR21281975							Dusky shark	11486	11403	99.2774	10969	9187	0.837542		1051		8949
SRR21281981							Dusky shark	17620	17473	99.1657	17202	14497	0.842751		1001		14107
SRR21282029							Dusky shark	12250	12070	98.5306	11925	11371	0.953543		552		11258
SRR21281933							Dusky shark 2	15074	14725	97.6848	14518	13719	0.944965		425		13478
SRR21281934							Dusky shark 2	18568	18251	98.2928	18152	17633	0.971408		418		17400
SRR21281935							Dusky shark 2	11275	11057	98.0665	10864	10236	0.942194		695		9976
SRR21281955							Dusky shark 2	20201	19864	98.3318	19627	19102	0.973251		425		18706
SRR21282024							Dusky shark 2	16276	16037	98.5316	15880	15463	0.973741		435		14882
SRR21282025							Dusky shark 2	11972	11765	98.271	11566	11090	0.958845		597		10928
SRR21281918							Dusky shark 2	16707	16389	98.0966	16212	15304	0.943992		455		14882
SRR21281919							Dusky shark 2	23112	22775	98.5419	22583	21955	0.972191		601		21800
SRR21281911							Dusky shark 2	39515	38017	96.209	37195	34577	0.929614		1646		32770
SRR21282017							Dusky shark 2	44808	42973	95.9047	42194	40165	0.951913		1478		37314
SRR21282022							Dusky shark 2	44060	42590	96.6636	41896	39966	0.953934		604		36113
SRR21282009							Dusky shark 3	33541	32168	95.9065	31622	30247	0.956518		526		28510
SRR21282010							Dusky shark 3	29805	28690	96.259	28108	26975	0.959691		508		24535
SRR21282016							Dusky shark 3	42168	40624	96.3385	39912	38049	0.953322		1307		35382
SRR21282005							Dusky shark 3	26781	25966	96.9568	25322	24196	0.955533		610		23086
SRR21282006							Dusky shark 3	17057	16539	96.9631	16143	15524	0.961655		364		14800
SRR21281966							Dusky shark 3	28878	27735	96.042	27116	25733	0.948997		759		24593
SRR21281967							Dusky shark 3	43356	41807	96.4273	40667	36950	0.908599		1435		34783
SRR21281940							Sandbar shark 2	16289	16014	98.3117	15747	15061	0.956436		584		14888
SRR21281978							Sandbar shark 2	18312	18177	99.2628	17895	16125	0.90109		807		15706
SRR21282052							Sandbar shark 2	11477	11257	98.0831	10835	9727	0.897739		960		9643
SRR21282035							Sandbar shark 2	12121	11908	98.2427	11338	10108	0.891515		1265		9920
SRR21282036							Sandbar shark 2	16537	16298	98.5548	15528	13964	0.899279		1330		13793
SRR21281926							Sandbar shark 3	13108	12807	97.7037	12644	11836	0.936096		550		11706
SRR21281943							Sandbar shark 3	21097	20696	98.0993	20499	19306	0.941802		445		19177
SRR21281949							Sandbar shark 3	6199	6047	97.548	5887	5421	0.920843		271		5193
SRR21281951							Sandbar shark 3	12810	12580	98.2045	12397	11937	0.962894		553		11835
SRR21281907							Sandbar shark 4	31634	30516	96.4658	30035	28757	0.95745		1116		26771
SRR21281908							Sandbar shark 4	32056	30825	96.1598	30228	28919	0.956696		597		26545
SRR21282045							Sandbar shark 4	40601	39092	96.2833	38329	36665	0.956586		462		33616
SRR21282046							Sandbar shark 4	43228	41575	96.1761	40829	39165	0.959245		1263		35997
SRR21281997							Sandbar shark 4	25503	24759	97.0827	24212	22532	0.930613		482		21400
SRR21281999							Sandbar shark 4	18955	18350	96.8082	17830	17015	0.954291		469		16224
SRR21281974							Sandbar shark 4	17821	17120	96.0664	16766	15936	0.950495		318		14866
SRR21281991							Sandbar shark 4	8783	8507	96.8576	8385	8083	0.963983		229		7529
SRR21281959							Sandbar shark 4	42708	41204	96.4784	40145	38255	0.952921		722		34648
SRR21281986							Sandbar shark 4	37434	36123	96.4978	35051	32509	0.927477		697		30009
SRR21281987							Sandbar shark 4	44549	42825	96.1301	41716	39484	0.946495		1082		36158
SRR21281990							Sandbar shark 4	36985	35517	96.0308	34363	31616	0.920059		659		29142
SRR21281913							seawater 4	20636	20346	98.5947	20050	19007	0.94798		937		18171
SRR21281920							seawater 4	16584	16362	98.6614	16154	15188	0.940201		667		14123
SRR21281936							seawater 4	16567	16340	98.6298	16113	15186	0.942469		878		14429
SRR21281944							seawater 4	26089	25736	98.6469	25463	24349	0.95625		710		23000
SRR21281956							seawater 4	19630	19365	98.65	19098	18103	0.9479		900		17228
SRR21281957							seawater 4	16179	15977	98.7515	15734	14831	0.942608		834		14120
SRR21281961							seawater 5	58462	56326	96.3463	54867	51500	0.938633		2084		49347
SRR21281968							seawater 5	65054	62769	96.4875	61445	58282	0.948523		1882		55023
SRR21281992							seawater 5	49530	47782	96.4708	46865	44828	0.956535		1473		41890
SRR21282000							seawater 5	40188	38864	96.7055	38117	36243	0.950836		987		33270
SRR21282039							seawater 5	35426	34361	96.9937	33813	32256	0.953953		1525		30105
SRR21282047							seawater 5	25441	24432	96.034	23869	22922	0.960325		646		21380

## Sheet: S3 Phyla
Phylum	Dusky shark	Dusky shark 2	Dusky shark 3	Sandbar shark 2	Sandbar shark 3	Sandbar shark 4	seawater 4	seawater 5	Blue shark	seawater 2	Tiger shark 2	Tiger shark 3	seawater 3	Blacktip reef shark 2	Atlantic sharpnose shark	Blacktip reef shark	Caribbean reef shark	Lemon shark	Nurse shark	Sandbar shark	Tiger shark	seawater
Abditibacteriota	0	0	0	0	0	0	0	0	0	0	3.3129e-05	6.62581e-05	0	0	0	0	0	0	0	0	0	0
Acidobacteriota	0.00142455	6.62581e-05	9.93871e-05	0.00192148	0.000530065	0.000397548	3.3129e-05	6.62581e-05	0	0	0.000165645	0.000165645	0.000198774	0.00440616	0.00364419	0.00069571	0.000828226	0.000231903	0.000496936	0.00344542	0.000165645	3.3129e-05
Actinomycetota	0.0817293	0.0326652	0.0113301	0.0693391	0.0974325	0.00728839	0.048269	0.0170615	0.0194467	0.00503561	0.0153387	0.0170946	0.0833527	0.0714593	0.0237204	0.0251118	0.0672851	0.0570813	0.096273	0.0812655	0.0719563	0.0561206
Armatimonadota	0	0	0	0.000563194	0	6.62581e-05	0	3.3129e-05	0	0	0	0	0	0	0	0	0	0	0	0	0	0
Bacillota	0.0789796	0.14537	0.462978	0.0391254	0.0524101	0.390724	0.000993871	0.223853	0.00033129	0.000894484	0.028491	0.0344542	0.000828226	0.0556568	0.0164983	0.0165645	0.048534	0.0167633	0.0351168	0.0377008	0.0283916	0.00384297
Bacteroidota	0.0749048	0.135895	0.0913699	0.168395	0.135465	0.0943846	0.218155	0.12324	0.241146	0.0759318	0.235746	0.0694385	0.272553	0.189167	0.0364751	0.0401193	0.0459168	0.0706642	0.0706642	0.104224	0.0723207	0.111015
Balneolota	0.00106013	0.000828226	0.000298161	0.000231903	0.00288223	0.000430677	0.0128541	0.000728839	0	0.0487328	9.93871e-05	0	0.00178897	0.00377671	0.000894484	0.000165645	0.0012589	0.00341229	0.00109326	0.00198774	0.0012589	0.00304787
Bdellovibrionota	0.00178897	0.00397548	0.00172271	0.00553255	0.0028491	0.000563194	0.00493623	0.00301474	0	0.00281597	0.00321352	0.00324665	0.00155706	0.0231241	0.00636078	0.00569819	0.0271658	0.0106676	0.0196786	0.0316382	0.0111314	0.011297
Calditrichota	3.3129e-05	0	0	3.3129e-05	0.00573132	0	6.62581e-05	0	0	0	0	0	0	9.93871e-05	0.00112639	0	0.000397548	0	9.93871e-05	6.62581e-05	0	0
Campylobacterota	0.00576445	0.0144111	0.00967368	0.0159682	0.0209707	0.00460494	0.00202087	0.00351168	0.000132516	6.62581e-05	0.146596	0	0.0022859	0.00202087	0.00781845	0	0.000165645	0.000828226	0.000795097	0.004108	0.00119265	0.000231903
Chlamydiota	0	0	0	0	0	0	0	0	0	0	0	0	0	0	0.000231903	0	0.000165645	3.3129e-05	0	0.000430677	0.000231903	9.93871e-05
Chlorobiota	0	0	0	0	0	0	0	0	0	0	0	0	0	0.000662581	0	0	0	0	0	0	0	0
Chloroflexota	0	0	0	0.000927613	0	0	0	0	0	0	0	0	0	0	0	0	0	0	0	0	9.93871e-05	0
Coprothermobacterota	0	6.62581e-05	0	0	0	0	9.93871e-05	0	0	0	0	0	0	0	0	0	0	0	0	0	0	0
Cyanobacteriota	0.123936	0.0103694	0.043134	0.129899	0.0234885	0.00218652	0.0795097	0.0193805	0	0.0688421	0.0109657	0.117873	0.0146099	0	0.00805036	0.0608912	0.302037	0.137452	0.17078	0.170316	0.137088	0.478052
Dadabacteria	0.000265032	0.000795097	0.000198774	0.00109326	0.000397548	0.000132516	0.0179559	0.00202087	0	0	0.00033129	0	0.000894484	0	0.000132516	0.000430677	0.00212026	0.000165645	9.93871e-05	0.00112639	0.00371045	0.000993871
Deferrisomatota	0	0	0	0	0	0	0	0	0	0	0	0	0	0	6.62581e-05	0	0	0	0	0	0	0
Deinococcota	0.001027	9.93871e-05	0.00334603	0.000463807	0.00440616	3.3129e-05	3.3129e-05	0	0	0	0.000132516	0	0	0	0.000795097	0.000165645	6.62581e-05	9.93871e-05	0.000165645	0	0.000165645	0
Dependentiae	0	0	0	9.93871e-05	0	0	0	3.3129e-05	0	0	0	0	0	6.62581e-05	0	0	0	0	0	0	0	0
Entotheonellaeota	3.3129e-05	0.000132516	0.000132516	0.000728839	0	0	0	0	0	0	0	0	0	0	0	0.000596323	0	0	0	0	0	0
Fibrobacterota	0	0	0	0.000165645	0	0	0	0	0	0	0	0	0	0.000165645	0.000132516	0	0	0	3.3129e-05	0	0	0
Fusobacteriota	0.00185523	0.00172271	0.000761968	0.00172271	0.0204737	0.00119265	3.3129e-05	0.00112639	0	0	0.0421401	0.000530065	9.93871e-05	0.000728839	0.00122577	0.000496936	0.0012589	0.000563194	0.0049031	0.00145768	0.00139142	0.000165645
Gemmatimonadota	6.62581e-05	0.000596323	0	0.00235216	3.3129e-05	0	9.93871e-05	0	0	0	0	0	0	0.000132516	0	0	0	0	0	0	0	0
Halanaerobiaeota	0	0	0	0	0	0	0	0	0	0	0	0	0	0	0.000132516	0	0	0	0	0	0	0
Ignavibacteriota	0.000298161	3.3129e-05	0	3.3129e-05	0	0	0	0	0	0	0	0	0	0.000629452	0.000132516	0	0	0	0	0	0	3.3129e-05
Methylomirabilota	0	0	0	0.000132516	0	0	0	0	0	0	0	0	0	0	0	0	0	0	0	0	0	0
Myxococcota	0.00417426	0.00175584	0.000165645	0.00122577	0.00165645	9.93871e-05	3.3129e-05	6.62581e-05	0	0	0	0	0	0.00215339	0.000927613	0.000927613	0.00258406	0.00112639	0.00152394	0.000629452	0.000927613	0.00168958
Nitrospinota	0	0	0	0	0	0	0	0	0	0	0.000132516	0	0.000165645	0	0	3.3129e-05	0	0	0	0	0	0
Nitrospirota	0	0	0	0	0	0	0	0	0	0	0	0	0	9.93871e-05	6.62581e-05	0.00162332	0.000132516	0	6.62581e-05	0	6.62581e-05	0
Patescibacteria	0.00245155	0.00453868	0.000364419	0.00155706	0.000165645	0.000496936	6.62581e-05	0.00109326	0	0	0	0	0	6.62581e-05	0	0	0	0	0	0	0	0
Planctomycetota	0.00437303	0.00566507	0.00314726	0.00891171	0.0116283	0.00271658	0.00805036	0.00274971	0	0	0.0413119	0.0513169	0.0152725	0.00135829	0.00725526	0.00327977	0.0264038	0.00828226	0.0102369	0.0133179	0.0170946	0.0105019
Pseudomonadota	0.59672	0.629949	0.364684	0.513003	0.580321	0.489482	0.580686	0.597946	0.738943	0.77353	0.468511	0.676959	0.573331	0.636839	0.84489	0.833493	0.4541	0.676462	0.57575	0.511181	0.631804	0.306311
Rhodothermota	0.00112639	3.3129e-05	0.000364419	0.00271658	0	3.3129e-05	0	3.3129e-05	0	0	0.000231903	0	3.3129e-05	0.00510187	0.00659268	0.00069571	0	0.000132516	0.000596323	0.000265032	0.00311413	0.000231903
SAR324 clade(Marine group B)	0.000563194	0.00218652	3.3129e-05	0.000795097	0.00212026	3.3129e-05	0.00622826	0.000231903	0	0.000132516	0.00129203	0.00178897	0.00967368	0.0012589	0.00357794	0.000894484	0.00526752	0.00165645	0.00274971	0.0028491	0.00407487	0.00274971
Spirochaetota	0.000496936	0.000165645	0.000298161	0.00255094	0.00420739	6.62581e-05	0	3.3129e-05	0	0	0	0	0	0	0.00159019	0	0.000132516	9.93871e-05	0	0.000662581	0	0
Sumerlaeota	3.3129e-05	0.000265032	0.000265032	6.62581e-05	0	0.00139142	0	6.62581e-05	0	0	0	0	0	3.3129e-05	0.000132516	0	0	0	0	0	3.3129e-05	0
Synergistota	0.000132516	0.000132516	0	0.000298161	0	0	9.93871e-05	0	0	0	0	0	0	0	0	0	0	6.62581e-05	0	0	0	0
Thermodesulfobacteriota	0.002054	0.00278284	0.00139142	0.0128872	0.0160676	0.000463807	3.3129e-05	0.000563194	0	0	0.000231903	0	6.62581e-05	0.000496936	0.00470432	0.000563194	0.000496936	0.000629452	0.00139142	0.00162332	0.000795097	0.000795097
Thermotogota	0	0	0.000132516	0.000165645	0	0	9.93871e-05	0	0	0	0	0	0	0	0	0	0	0	0	0	0	0
Verrucomicrobiota	0.0147093	0.00549942	0.004108	0.0170946	0.0167633	0.00321352	0.0196455	0.00314726	0	0.0240186	0.00503561	0.0270664	0.0232897	0.000496936	0.0228259	0.00755342	0.0136823	0.0135829	0.00748716	0.0317045	0.0129866	0.0127878
